# Supplementary material for: Intraepidermal nerve fiber density as a predictor of cardiac events in Fabry disease
Source: Eur Heart J Open. 2026 Mar 6;6(2):oeag042. doi: 10.1093/ehjopen/oeag042 (PMC13089518; doi:10.1093/ehjopen/oeag042)
Supplement: oeag042_Supplementary_Data [file oeag042_supplementary_data.zip]

Archive with 2 entries (2 files):
- 3 IENFD_Supplementary_material_clean_version_revision_II.docx
- Strobe checklist.pdf
